# Supplementary material for: Viral Membrane Fusion: A Dance Between Proteins and Lipids
Source: Annu Rev Virol. Author manuscript; Available in PMC 2024 Feb 14. (PMC10866366; doi:10.1146/annurev-virology-111821-093413)
Supplement: Supplementary Dataset [file NIHMS1963193-supplement-Supplementary_Dataset.xlsx]

## Sheet: Main Table
Supplemental Dataset: Fusion Related Properties of Example Enveloped Viruses and their Fusion Proteins: See Sheet 2 for footnotes and References.
Family	Virus Examples	Cellular Fusion Site	Fusion Protein	Fusion Subunit within Fusion Protein	Class	Primed	Protein Primed	Primed By	Is Fusion Protein Metastable	Oligomer of Fusion Protein on virions	Trigger 1	Trigger 2	Fusion Peptide or Loop (see Terms List)	Oligomer Post Fusion	Number Trimers Needed
Orthomyxoviridae	Influenza (a)	LE (b)	HA (c,d)	HA2	I	Yes	HA0	furin, HAT, TMPRSS2	Yes	Trimer	Low pH (e)	na	Peptide	Trimer	3 to 5 (f)
	BRBV (a)	E(b)	Gp	na	III						Low pH (b)		Loops
Paramyxoviridae	SeV (a)	PM	F (b)	F1	I	Yes	F0	Furin	Yes		Receptor	na	Peptide
	HPIV (a)	PM	F	F1	I	Yes	F0	Furin	Yes	Trimer	Receptor	na	Peptide	Trimer
	NiV, HeV	PM	F	F1	I	Yes	F0	cathepsin B/L (a)	Yes	Trimer (b)	Receptor	na	Peptide	Trimer	(a)
Pneumoviridae	RSV	(a)	F	F1	I	Yes	F0	Furin (b)	Yes	Trimer	( c)		Peptide	Trimer
	HMPV	PM (a)	F	F1	I	Yes	F0	trypsin (b)	Yes	Trimer	( c)	na	Peptide	Trimer
Retroviridae	HIV, SIV	PM	Env	gp41	I	Yes	gp160	Furin	Yes	Trimer	Receptor (a)	Co-receptor (a)	Peptide	Trimer	(b)
	MLV	PM (a)	Env	pr15E	I	Yes	pr80	Furin (b)	Yes	Trimer	Receptor ( c)	na	Peptide	Trimer
	HTLV	PM	Env	gp21	I	Yes	gp62	Furin	Yes	Trimer	Receptor (a)	na	Peptide	Trimer
	ASLV (a)	E (b)	Env	gp37	I	Yes	gp85	Furin	Yes	Trimer	Receptor	Low pH	Loop	Trimer
	JSRV (a)	E	Env	gp35	I	Yes	Env	Furin	Yes	Trimer	Receptor	Low pH	Peptide	Trimer
	MMTV	LE (a)	Env	gp36	I	Yes	gp70	Furin	Yes	Trimer	Low pH (b)	na	Peptide	Trimer
Coronaviridae	SARS-CoV-1	PM or E (a)	S	S2	I	Yes	S0	cathepsin (b)	Yes	Trimer	Receptor	Protease ( c)	(d)	Trimer
	SARS-CoV-2	PM or E (a)	S	S2	I	Yes	S0	Furin (b)	Yes	Trimer	Receptor	Protease ( c)	(d)	Trimer
	MERS	PM or E (a)	S	S2	I	Yes	S0	Furin	Yes	Trimer	Receptor	Protease (b)	(c)	Trimer
Arenaviridae (a)	LASV	LE	GP (b)	GP2	I	Yes	GPC	SKI - 1/S1P	Yes	Trimer	Low pH ( c)	( c)	Peptide	Trimer
	LCMV	LE	GP	GP2	I	Yes	GPC	SKI - 1/S1P	Yes	Trimer	Low pH (a)	(a)	Peptide	Trimer
Filoviridae	EBOV (a)	LE (b)	GP	GP2	I	Yes	GP0	Furin, cathepsins ( c)	Yes	Trimer	Receptor (d)	Low pH (d)	Loop (e)	Trimer
	MARV	LE	GP	GP2	I	Yes	GP0	Furin and cathepsins	Yes	Trimer	Receptor	Low pH	Loop	Trimer
Togaviridae	CHIKV (a)	EE	E1	na	II	Yes	p62	Furin	Yes	Dimer (b)	Low pH	na	Loop	Trimer	3 to 5 (c)
	SFV (a)	EE	E1	na	II	Yes	p62	Furin	Yes	Dimer (b)	Low pH	na	Loop	Trimer (c)
Flaviviridae	TBE	EE	E (a)	na	II	Yes	prM	Furin	Yes	Dimer (b)	Low pH	na	Loop	Trimer
	DENV	LE (a)	E	na	II	Yes	prM	Furin	Yes	Dimer (b)	Low pH	(a)	Loop	Trimer
	WNV	E	E	na	II	Yes	prM	Furin	Yes	Dimer (a)	Low pH	na	Loop	Trimer	>2 (b)
	HCV	EE	E1(a)	na	(b)					Dimer (c)	Receptor (d)	Low pH (d)	Loop (e)
Matonaviridae	RUBV	EE	E1	na	II				Yes (a)	Dimer (b)	Ca+2 ( c)	Low pH	Loops	Trimer
Phenuiviridae (a)	RVFV	LE (b)	Gc ( c)	na	II	(d)	(d)	(d)	Yes	Dimer (e)	Low pH	na	Loop (f)	Trimer
Hantaviridae (a)	ANDV	E (b)	Gc	na	II	( c)	( c)	( c)	Yes	Dimer (d)	Low pH	na	Loops (e)	Trimer
Peribunyaviridae (a)	LACV	E (b)	Gc	na	II	( c)	( c)	( c)	Yes	Dimer (d)	Low pH	na	Loop	Trimer
Nairoviridae (a)	CCHFV	EE (b)	Gc ( c)	na	II	(d)	(d)	(d)	Yes	Dimer	Low pH	na	Loop	Trimer
Rhabdoviridae	VSV	EE	G	na	III (a)	No	na	na	No (b)	Trimer	Low pH	na	Loops ( c)	Trimer (d)	3 to 5 (e)
	RABV	EE	G	na	III	No	na	na	No (a)	Trimer	Low pH	na	Loops (b)	Trimer
Herpesviridae	HSV-1 (a)	PM or E (b)	gB (a)	na	III ( c)				Yes	Trimer	Receptor	(d)	Loops (e)	Trimer	(f)
	HCMV	PM or E (a)	gB (b)	na	III	( c)			Yes	Trimer	Receptor		Loops	Trimer
	EBV	PM or E (a)	gB (b)	na	III				Yes	Trimer	Receptor		Loops	Trimer
Bornaviridae	BDV	E	gp84	GP2(a)		Yes	gp84 (b)	Furin					Loop*
Poxviridae	VACV	LE (a)	EFC (b)								Low pH
Asfarviridae	ASFV	LE (a)	EFC (b)								Low pH ( c)
Arteriviridae	PRRSV	E (a)					GP5 (b)				Low pH ( c)
	SHFV	LE (a)	(b)
Hepadnaviridae	HBV	LE (a)	L (b)								SH/S-S Exchange ( c)		Loop (b)
Abbreviations:	ANDV, Andes virus; ASFV, African swine fever virus; BDV, Borna disease virus; BRBV, Bourbon virus; CCHFV, Crimean-Congo hemorrhagic fever virus; CHIKV, Chikungunya virus;
	DENV, dengue virus; E, endosome (not specified early or late); EBOV, ebola virus; EBV, Epstein Barr virus; EE, early endosome; EFC, entry fusion comlex; FD, fusion domain.
	HAT, human airway trypsin-like protease (aka TMPRSS11d); HBV, hepatitis B Virus; HCMV, human cytomegalovirus; HeV, Hendra virus; HMPV, human metapneumovirus;
	HPIV, human parainfluenza virus; HSV, Herpes simplex virus;
	JSRV, Jaagsiekte sheep retrovirus; LACV, La Crosse virus; LASV, Lassa mammarenavirus; LE, late endosome; MARV, Marburg virus; MERS, Middle East respiratorysyndrome virus; MeV, measles virus; MLV, Murineleukemia virus;
	MMTV, Mouse mammary tumor virus; MuV, mumps virus; NiV, Nipah virus; PM, plasma membrane; PRRSV, Porcine reproductve and respiratory syndrome virus; RABV, Rabies virus; RSV, respiratory syncytial virus; SFV, Semliki Forest virus;
	RUBV, Rubella virus; RVFV, Rift Valley fever virus; S, Spike gycoprotein; SeV, Sendai virus; TBE, Tick borne encephalitis virus; TMPRSS2, transmembrane serine protease 2; VACV,vaccinia virus; VSV, vesicular stomatitis virus.
Notes:	Color-coding denotes NIAID Pathogen Category: Red, category A; Blue, Category B; Green, Category C.
	See sheet 2 for footnotes and references.
	The table contains updates and extensions of Tables 2 and 3 from White and Whittaker 2016 (PMID 26935856).
	The table only refers to viruses that infect mammals, e.g., plant and arthropod bunyaviruses (class II) and insect baculoviruses (class III) are not listed.
	Blank entries mean that either no data are available or there is no evidence for the indicated feature.

## Sheet: Footnotes & References
Footnotes and References for Main Table (Sheet 1)
Family	Virus Examples	Footnotes and References
Orthomyxoviridae	influenza*	(a) There are 4 subtypes of influenza, A-D. Influenza was the first virus shown to mediate fusion (and red cell hemolysis) at low pH (PMIDs 7202720, 6265470, 7210509). (b) Studied influenza viruses enter cells through late endosomes and have a consistent pH threshold for fusion. There are variants with elevated pH thresholds that may fuse in EE. (c) Subtype C and D influenza viruses employ a hema…
	BRBV	(a) BRBV is in the thogotovirus genus of orthomyxoviridae (PMID: 31419524); (b) it has been postulated to enter cells through an endosome and to be triggered by low pH
Paramyxoviridae	SeV	(a) First virus shown to induce fusion (PMID: 4353216), which is in response to receptor-binding; (b) First fusion protein shown, along with influenza HA, to possess a fusion peptide (PMID: 208074).
	HPIV	(a) Similar features apply to the F proteins of MeV and MuV
	NiV, HeV	(a) After arrival at the plasma membrane, newly synthesized Henipavirus F0 proteins are endocytosed, cleaved (primed) into F1 and F2 by endosomal cathepsins, and re-trafficked to the plasma membrane for virus assembly (PMIDs: 16188974, 16460775). (b) Hexamers of trimers were seen in the crystal structure of pre-fusion NiV F trimers (PMID: 26646856).
Pneumoviridae	RSV	(a) It is unclear whether RSV enter cells through the plasma membrane or in endosomes or whether it can utilize both routes, perhaps depending on strain and cell type (See PMID: 30723301 for a recent review). (b) RSV F is cleaved at two sites, both by furin (-like protease) (PMIDs 11418598, 11493675). ( c) The mechanism by whish RSV F is activated is also presently unclear (PMID 30723301).
	HMPV	(a) Most strains of HPMV do not require low pH for entry (PMID: 18596097) and are presumed to enter through the plasma membrane; some strains are low pH dependent and enter through endosomes (PMID 19036821). (b) Primed by extracellular trypsin-like proteases (PMID: 16731919); (c) Some strains are and others are not low pH dependent (PMIDs 19036821 and PMID: 18596097). It is not clear how pH-indep…
Retroviridae	HIV	(a) HIV Env was the first fusion protein shown to be triggered by a proteinaceous receptor, either CCR5 or CXCR4 (PMID: 8658171), which occurs after binding to its primary receptor, CD4; (b) Although 1 study suggested only 1 trimer is needed, a recent study visualized 3 apparently extended intermediate at the HIV-cell membrane contact zone (PMID 32697193; citation in main text).
	MLV	(a) Ecotropic MLVs require low pH and enter cells through endosomes (PMID: 2157795). (b) MLV Env is also cleaved by its own, the MLV, protease, releasing the R-peptide from its cytoplasmic tail; this cleavage also regulates fusion activity (PMID: 21228228); ( c) Receptor binding triggers disulfide bond isomerization, which is part of the fusion activation process (PMID: 1468528), reviewed in (PMI…
	HTLV	(a) Receptor binding triggers disulfide bond rearrangement which triggers fusion (PMID: 18480461).
	ASLV	(a) ASLV was the first virus shown to (i) employ a 2-step fusion mechanism (PMIDs PMID: 9396751, 11106737, 15254191, 22933285), and (ii) a fusion loop (PMID: 9525653). (b) ASLV was reported to fuse in 'intermediate' (Rab5+/Rab7+) endosomes (PMID: 24935247).
	JSRV	(a) Evidence suggests that like ASLV, JRSV employs a 2-step fusion process (PMID: 19726505).
	MMTV	(a) Evidence is consistent with MMTV entry through LE (PMID: 18829060, 12218182). MMTV induces cell-cell fusion at low pH (PMID: 6324459).
Coronaviridae	SARS-CoV-1	(a) SARS-CoV-1 will enter cells at the plasma membrane if they express a fusion-activating protease, e.g., TMPRSS2 in lung epithelial cells (PMID 20926566). In cells lacking TMPRSS2 it will enter through endosomes, dependent of the presence of cathepsin L (PMID 18562523). (b) SARS-CoV-1 S does not contain a furin cleavage site. It is considered to be primed and activated by either TMPRSS2 at the …
	SARS-CoV-2	(a) SARS-CoV-2 will enter cells at the plasma membrane if they express a fusion-activating protease, e.g., TMPRSS2 in lung epithelial cells. In cells lacking TMPRSS2 it will enter through endosomes, dependent on the presence of cathepsin L (PMIDs 32362314, 33744490, 34611326). (b) Unlike SARS-CoV-1 S, SARS-CoV-2 S does contain a furin cleavage site (PMID: 32320687); cleavage at that site generate…
	MERS	(a) The fusion-triggering cleavage can be done either at cell surface (e.g., by TMPRSS2) or in an endosomal, by a cathepsin (PMID: 25288733). (b) MERS S can be activated (trigger 2) for fusion by either a cell surface serine protease such as TMPRSS2 or by endosomal cathepsin L (PMID 32272173). (c) MERS S has been considered to have a fusion domain (FD) comprised of, contiguously, an N-terminal fu…
Arenaviridae	LASV	(a) Arenaviridae are now included in the order Bunyavirales. (b) The signal peptide remains with GP2 as an active participant in fusion (PMID: 16840359). (c) Low pH is sufficient to induce LASV fusion, but binding to its endosomal receptor, Lamp1 (PMID: 24970085), raises the pH threshold. (PMID 29295909].
	LCMV	(a) LCMV GP bind an endosomal receptor, CD164 (Liu et. BioRx. Posted 1/25/22 ), but the consequences are not yet known.
Filoviridae	EBOV	(a) Ebola GP was the first viral fusion protein shown to employ an endosomal receptor (PMIDs 21866103, 21866101, 22395071). (b) Filoviruses are said to fuse in endolysosomes (26861015, 26468524). (c) Furin cleaves GP0 at the GP1/GP2 junction; cathepsins further cleave GP1 to ~19kDa (PMIDs: 15831716, 16571833). If Ebola GP is not primed in the Golgi, it can undergo a functional priming step during…
	MARV	Footnotes a-d, as above for EBOV.
Togaviridae	CHIKV	(a) Like SFV (next row), CHIK is an alphavirus, the only current genus in thefamily Togaviridae. (b) heterodimer of E1/E2. (c) (PMID: 35215863)
	SFV	(a) SFV is an alphavirus (the only genus currently in the family Togaviridae). SFV was the first virus shown to enter cells through endosomes (PMIDs 6991511, 7463480), to be triggered by low pH (PMIDs 6991511, 6997876), and to require cholesterol (PMIDs: 6997876, 6481854, 11884551) and Sphingomyelin (PMID 8026464) for fusion. (b) E1E2 heterodimer; further arrayed as trimeric 'spikes' (PMID 810714…
Flaviviridae	TBE	(a) TBE E was the first fusion protein shown to be a class II fusion protein (PMID: 7753193); (b) E homodimer further arrayed on the virion surface (PMID 19553320).
	DENV	(a) Although having a pH fusion threshold compatible with entry in EE, DENV fuses in LE due to enhancement of its fusion activity by the LE lipid, BMP; BMP appears to enhance the pore stage of fusion (PMID 20949067). (b) E homodimer, that is further arrayed on the virion surface (PMIDs 1189334, 123241927).
	WNV	(a) Homodimer, further arrayed on the virion surface (PMID: 14551429). (b) PMID: 25479384
	HCV	(a) Both E1 and E2 may participate in fusion. E1 contains a postulated fusion peptide (PMIDs 17374757, 28100619), but E2 has also been implicated in target membrane binding (PMIDs 21737455, 36702826); (b) HCV is a hepacivirus; hepaci-, pesti- and pegiviruses appear to employ a similar novel fusion mechanism as the structure of E1 doesn't conforms to any known viral fusion protein and both E1 and …
Matonaviridae	RUBV	(a) E1 on virions is considered metastable, but there is no evidence for a proteolytic priming step and how the fusion loops in E1 are shielded is currently not known (PMID: 33627388) (b) On virions, as E1/E2 heterodimers that are further arrayed (PMID: 28575072) . ( c) First fusion protein shown to require Ca+2, which coordinate its 2 fusion loops PMID: 23292515 ); Ca+2 coordination is required …
Phenuiviridae (a)	RVFV	a) One of five famillies of the order Bunyavirales that infect mammals. (b) Presumed fusion in late endosomes based on studies with the related virus, Uukuniemi (PMID: 20542252) and based on fusion activation at pH 5.7 (see PMID: 28433053). ( c) The first structure of RVFV Gc was described in PMID: 23319635. (d) The precursor, GPC, is cleaved by signal peptidase in the ER to generate Gc, the fusi…
Hantaviridae (a)	ANDV	(a) One of five famillies of the order Bunyavirales that infect mammals. (b) The pH dependence of ANDV fusion is compatible with fusion in EE, but to our knowledge this has not been explicitly established. ( c) The precursor, GPC, is cleaved by signal peptidase in the ER to generate Gc, the fusion protein. (d) Gn/Gc dimer; further arrayed as tetrameric spikes on the virion (PMID: 32937107). (e) H…
Peribunyaviridae (a)	LACV	(a) One of five famillies of the order Bunyavirales that infect mammals. (b) The pH dependence of cell-cell fusion is compatible with entry in EE (PMIDs: 20553924 and 28433053), but a study of a related orthobunyavirus demonstrated entry through Rab5+/Rab7a+ endosomes (PMID 35019710).( c) The precursor GPC is cleaved by signal peptidase in the ER to generate Gc, the fusion protein. (d) Two studie…
Nairoviridae (a)	CCHFV	(a) One of five famillies of the order Bunyavirales that infect mammals. (b) CCHFV was reported to require traffic through EE and to multivesicular bodies, but not to depend on Rab7 (PMID 25233119). ( c) A cryo-EM structure of CCHFV Gc was recently reported (PMID: 35234630). (d) The precursor, GPC, is cleaved by signal peptidase in the ER to generate Gc, the fusion protein.
Rhabdoviridae	VSV	(a) First virus shown to employ a class III fusion protein (PMIDs 16840692, 17289996), along with gB of HSV-1 (PMID 16840698). (b) First viral fusion protein shown to undergo a reversible low pH-induced conformation change (PMIDs 2824524, 8437221), as now shown for all rhabdoviruses studies to date. ( c) VSV G has 2 neighboring fusion loops (PMID: 7853475, 10355769); it has been termed a bipartit…
	RABV	Like VSV G, RABV G is not metastable but undergoes reversible changes at low pH and (b) it displays 2 neighboring fusion loops (see PMID 32004500).
Herpesviridae	HSV-1	(a) HSV-1 was the first virus shown to employ a 3-component fusion machine (PMID: 20861251). It is composed of gB, gD and gH/gL. (b) HSV1 and 2 are alphaherpesviruses; they enter neurons at the plasma membrane, but epithelial cells via endosomes (PMIDs 33087881, 27126894). ( c) Along with VSV G, HSV-1 gB was the first viral protein shown to be a class III fusion protein (PMID 16840698). (d) Low p…
	HCMV	(a) HCMV is a betaherpesvirus; it enters fibroblasts at the plasma membrane, but epithelial and endothelial cells via endosomes (PMIDs 27126894). (b) The HCMV fusion machine contains gB, plus either a gH/gL containing trimer or a gH/gL containing pentamer (33087881); (c) HCMV gB has a furin cleavage site and is cleaved, but cleavage is not needed for infection of cells in culture (PMID: 11773401).
	EBV	(a) EBV is a gammaherpesvirus; it enters epithelial cells at the plasma membrane, but B cells via endosomes (PMID 27126894). The EBV fusion machine is composed of gB plus gp42 plus gH/gL (in B cells; see PMID 33087881).
Bornaviridae	BDV	(a) GP2 is proposed as the fusion subunit as it has a transmembrane domain and a hydrophobic sequence (potential fusion loop) near its N-terminus (PMID: 11435588). (b) Gp84 is cleaved by furin (PMID: 26332529).
Poxviridae	VACV	(a) See PMID 25869659 for information on VACV entry path. (b) Poxviruses have two membranes and employ an Entry fusion complex (EFC) comprised of 11 proteins for fusion; it is not yet known which sub-component is/contains the actual fusogen. For recent studies see PMIDs 36533407 and 32132239; also see PMIDs: 25869659 and 23870263.
Asfarviridae	ASFV	(a) PMID: 27110717 reports entry through LE. (b) Like the extracellular form of VACV, ASFV contains two membranes surrounding its capsid and is proposed to employ an EFC for fusion; similarities have been noted in the proteins involved (PMIDs 32788374, 27110717); it has been suggested that ASFV fusion is low pH dependent (PMID 27110717).
Arteriviridae	PRRSV	(a) PMID 19885719 reports entry through EE; PMID 32102888 reports entry through recycling (Rab11+) endosomes; PMID 32038556 reports that CD163 plays a role in PRRSV entry. (b) PRRSV GP5 has been reported to be cleaved by cathepsin E, an aspartic protease, during virus transit through endosomes (PMID 32102888). ( c) PMID: 32102888.
	SHFV	(a) SHFV uses CD163 as an endosomal receptor (PMID (36182704). (b) SHFV encodes several glycoproteins (PMID: 25036340). It has been speculated that a glycoprotein(s) of SHFV is proteolytically processed in order to bind CD163 (PMID 36182704).
Hepadnaviridae	HBV	(a) PMIDs 32887393, 33346055. (b) The preS1 domain of the L protein contains a candidate fusion loop at residues 48-66 (PMID 34190687). (c) PMID 34190687 also provides evidence that thiol-disulfide exchange in the S protein, mediated by ERp57, is involved in fusion activation.
		Color coding in Column B denoyes NIAID Pathogen Category: Red, category A; blue, category B; green, category C
